# Supplementary material for: Decrease in Cerebral Blood Flow after Reoxygenation Is Associated with Neurological Syndrome Sequelae and Blood Pressure
Source: Brain Sci. 2023 Nov 17;13(11):1600. doi: 10.3390/brainsci13111600 (PMC10669967; doi:10.3390/brainsci13111600)
Supplement: Supplementary file 1 [file brainsci-13-01600-s001.zip]

Archive with 1 entries (1 files):
- brainsci-2663206-supplementary.pdf
